# Supplementary material for: Toward Universal Forward Genetics: Using a Draft Genome Sequence of the Nematode Oscheius tipulae To Identify Mutations Affecting Vulva Development
Source: Genetics. 2017 Jun 19;206(4):1747–61. doi: 10.1534/genetics.117.203521 (PMC5560785; doi:10.1534/genetics.117.203521)
Supplement: Supplementary file 1 [file 1747FileS1.xls]

## Sheet: Chromosome_18alleles-build
#Assembly version : nOt.2.0				Report of issues in scaffold assembly (to be taken into account for future revision of the genome)
Chromosome	Scaffold	Length	Telomeres (left or right end)	notes	Evidence from F2 mapping data set	appr. Break points on plots	Information from CEW1 sequencing data
X	1	4597891
V	2	3090016
II	3	2642030
IV	4	2481708
III	5	2334346
V	6	2199593		misassembly	mf52, mf86, sy463, sy447	2Mb	break into three pieces 1-1997405, 1997405-2007376, 2007377-2199593
III	7	1818587		possible misassembly	mf57	500kb	gap at 479000 but mate pair evidence.
I	9	1573002
I	10	1526711
IV	11	1478103
I	12	1396673
X	13	1347776
X	14	1245648
IV	15	1203411
III	16	1170014
III	17	1162931	right	possible misassembly	mf52, mf57, mf86, sy465	200 kb	no obvious breaking point
II	18	1079475		contains the entire scaffold 61 in reverse orientation
IV	19	1067547		possible misassembly	mf53, mf52, mf57, mf86, sy463, mf35, sy447, sy465, sy493	800 kb	possible break at 788791, but there is mate pair evidence
II	20	1014202
III	21	934076
I	22	883883	left
X	23	883845
II	24	850115
IV	25	809317
I	26	771566
IV	27	746309
II	28	672089
IV	29	636341
V	30	572807
V	31	538145
III	32	529262
I	33	527482
II	34	522501
I	35	518468
X	36	512050	right
V	37	488680
IV	38	479804
IV	39	476769
II	40	472657
III	41	462380
II	42	439133
X	43	426384
X	44	367309		possible misassembly	mf35		repeat region at 43000-44000 and at 355000-356000 that may be a misassembly
III	45	350231
V	46	324087
I	47	323915
V	48	323024
V	49	321855
IV	50	315260
I	51	308971
III	52	295991
V	53	281177
II	54	262316
IV	55	258350
IV	56	255245
IV	57	244272
II	58	243897
V	59	243873		possible misassembly	sy447, sy465, sy493		possible break at 158000, but there is mate pair evidence
III	60	241379
FN	61	212000		Entirely contained in scaffold 18, should be removed			Alignment of scaffold 61 starts at 25833 in scaffold 18 and ends up at 1079475 (in negative strand)
V	62	210801
II	63	194230
V	64	190392		possible misassembly	sy465		no obvious breaking point
I	65	186736
I	66	173538
V	67	163424
III	68	157318		possible misassembly	sy465		no obvious breaking point
V	69	152934
V	70	151947		possible misassembly	mf34,mf52, mf53, sy463, sy465, sy493	75kb
II	71	149045
IV	72	144287
IV	73	142745
I	74	110947
II	75	110301
V	76	103066
I	77	101365
X	78	101000
V	79	100732
V	80	98588
V	81	96234
I	82	92997
II	83	87151
V	84	85495
I	85	75609
IV	86	69598	left
II	87	67983
V	88	53062
V	89	50688
I	90	50657
V	91	46140
I	92	40047
III	93	37448
III	94	36053
I	95	32543
II	96	31840
II	97	31763
V	98	29502
IV	99	29451
V	100	26697
I	101	22980
FP	102	17070
V	103	16655
II	104	15875
II	105	9512
Blind	106	7240
IV	107	7011
FN	108	6407
FN	109	6085
I	110	6002
V	111	5860
I	112	5129
FP	113	3660
I	114	3657
Blind	115	3610
Blind	116	3465
II	117	3388
III	118	3304
II	119	3291
IV	120	3228
X	121	3221
III	122	3156
FP	123	3038
Blind	124	3005
III	125	2777
FP	126	2734
II	127	2537
I	128	2511
Blind	129	2490
X	130	2489
Blind	131	2435
Blind	132	2396
Blind	133	2242
III	134	2100
II	135	1840
III	136	1825
FN	137	1787
II	138	1766
Blind	139	1679
Blind	140	1587
FP	141	1559
Blind	142	1536
FP	143	1530
FP	144	1480
Blind	145	1364
Blind	146	1364
V	147	1343
Blind	148	1340
Blind	149	1301
II	150	1263
Blind	151	1249
IV	152	1211
Blind	153	1101
Blind	154	1071
Blind	155	1046
Blind	156	1038
III	157	1021
Blind	158	990
I	159	968
Blind	160	961
III	161	957
FP	162	949
Blind	163	941
Blind	164	930
II	165	903
Blind	166	892
Blind	167	883
Blind	168	846
II	169	844
Blind	170	837
Blind	171	800
Blind	172	777
Blind	173	739
Blind	174	697
Blind	175	697
I	176	684
Blind	177	677
X	178	668
Blind	179	624
Blind	180	610
Blind	181	610
Blind	182	607
Blind	183	604
Blind	184	568
Blind	185	559
Blind	186	559
Blind	187	548
Blind	188	545
Blind	189	514
Blind	190	512
Blind	191	507
X	8left	1445884		broken with pyrosequencing evidence (see additional file 10)	mf35, mf52, mf53, mf57, mf86?, mf35, sy447, sy465	>1,5 Mb	potential gap at 1445884 but there is mate pair evidence
V	8right	203638		broken with pyrosequencing evidence (see additional file 10)			potential gap at 1445884 but there is mate pair evidence

## Sheet: stats
Chromosome	Sum - Length	# scaffolds	% of genome length		%
Blind	61593	47	0.103572
FN	226279	4	0.380501
FP	32020	8	0.0538435	total non-chromosomal	0.537917
I	8737041	25	14.6919
II	8911947	26	14.986
III	9545156	19	16.0507
IV	10849967	19	18.2449
V	10170455	27	17.1022
X	10934165	11	18.3864
Total Result	59468623			total assigned to chromosomes	99.4621
				Blind = no CEW1-JU170 SNPs
				FN = False Negative
				FP = False Positive
